# Supplementary material for: The Overall Quality Changes of Chinese Sauced Ducks at Different Stages During Processing and Storage
Source: Foods. 2025 Feb 28;14(5):834. doi: 10.3390/foods14050834 (PMC11899615; doi:10.3390/foods14050834)
Supplement: Supplementary file 1 [file foods-14-00834-s001.zip]

Archive with 1 entries (1 files):
- foods-3492662-supplementary.pdf
